# Supplementary material for: Expression of Exogenous GFP-CesA6 in Tobacco Enhances Cell Wall Biosynthesis and Biomass Production
Source: Biology (Basel). 2022 Jul 29;11(8):1139. doi: 10.3390/biology11081139 (PMC9405164; doi:10.3390/biology11081139)
Supplement: Supplementary file 1 [file biology-11-01139-s001.zip]

Archive with 1 entries (1 files):
- biology-1813354-supplementary.pdf
